# Supplementary material for: Pre-Treatment Prediction of Breast Cancer Response to Neoadjuvant Chemotherapy Using Intratumoral and Peritumoral Radiomics from T2-Weighted and Contrast-Enhanced T1-Weighted MRI
Source: Cancers (Basel). 2025 Apr 30;17(9):1520. doi: 10.3390/cancers17091520 (PMC12070997; doi:10.3390/cancers17091520)
Supplement: Supplementary file 1 [file cancers-17-01520-s001.zip]

Archive with 1 entries (1 files):
- cancers-3550100-supplementary.pdf
